# Supplementary material for: Molecular Insights into Bacteriophage Evolution toward Its Host
Source: Viruses. 2020 Oct 6;12(10):1132. doi: 10.3390/v12101132 (PMC7599783; doi:10.3390/v12101132)
Supplement: Supplementary file 1 [file viruses-12-01132-s001.xlsx]

## Sheet: table S1
Table S1: Variants (with frequency above 10%) in the Aquamicrobium phage P14 genome over time when incubated with Alcaligenaceae H5.
Day 3
mutation location	gene	location in the gene	frequency (%)	Forward/reverse
571	non coding	65	27.58	0,50
4099	serine/threonine-protein kinase	541	23.42	0,49
11077	DNA polymerase	401	70.58	0,19
11086	DNA polymerase	410	73.98	0,23
24958	tail tubular protein A	62	44.52	0,46
26835	tail tubular protein B	1337	27.03	0,49
34414	internal virion protein	3165	15.65	0,48
35714	tail fiber protein	448	42.91	0,50
37026	tail fiber protein	1760	12.31	0,49
37049	tail fiber protein	1783	27.51	0,49
37050	tail fiber protein	1784	17.7	0,47
37082	tail fiber protein	1816	13.51	0,49
37085	tail fiber protein	1819	29.74	0,48
37094	tail fiber protein	1828	23.01	0,50
37103	tail fiber protein	1837	15.12	0,49
37146	tail fiber protein	1880	16.5	0,49
37151	tail fiber protein	1885	11.9	0,45
37152	tail fiber protein	1886	19.65	0,47
37154	tail fiber protein	1888	12.12	0,47
37155	tail fiber protein	1889	15.4	0,46
37165	tail fiber protein	1899	12.14	0,45
Day 9
mutation location	gene	location in the gene	frequency	Forward/reverse
571	non coding	65	11.56	0,14
571	non coding	65	38.71	0,16
4099	serine/threonine-protein kinase	541	71.11	0,49
11077	DNA polymerase	401	65.97	0,17
11086	DNA polymerase	410	69.46	0,22
24958	tail tubular protein A	62	59.76	0,48
25728	tail tubular protein B	230	52.85	0,49
26976	tail tubular protein B	1478	29.73	0,44
35714	tail fiber protein	448	24.56	0,46
37092	tail fiber protein	1826	60.3	0,48
37094	tail fiber protein	1828	12.09	0,43
37141	tail fiber protein	1875	11.45	0,49
37148	tail fiber protein	1882	15.82	0,44
37148	tail fiber protein	1882	11.24	0,49
37152	tail fiber protein	1886	11.82	0,49
37161	tail fiber protein	1895	12.05	0,43
37165	tail fiber protein	1899	70.17	0,49
Day 15
mutation location	gene	location in the gene	Frequency	Forward/reverse
571	non coding	65	15.76	0,20
4099	serine/threonine-protein kinase	541	91.83	0,49
11077	DNA polymerase	401	63.01	0,18
11086	DNA polymerase	410	66.45	0,21
24876	non coding	63	13.87	0,46
24958	tail tubular protein A	62	98.11	0,48
25728	tail tubular protein B	230	93.92	0,48
34414	internal virion protein	3165	68.26	0,47
37049	tail fiber protein	1783	24.36	0,49
37065	tail fiber protein	1799	16.73	0,44
37082	tail fiber protein	1816	79.15	0,44
37092	tail fiber protein	1826	72.33	0,44
37092	tail fiber protein	1826	18.57	0,49
37148	tail fiber protein	1882	76.17	0,44
37151	tail fiber protein	1885	77.18	0,44
37161	tail fiber protein	1895	11.31	0,47
Day 21
mutation location	gene	location in the gene	frequency (%)	Forward/reverse
571	non coding	65	17.88	0,17
4099	serine/threonine-protein kinase	541	93.37	0,49
11077	DNA polymerase	401	64.44	0,22
11086	DNA polymerase	410	66.07	0,23
24958	tail tubular protein A	62	73.25	0,47
24967	tail tubular protein A	71	23.46	0,42
25728	tail tubular protein B	230	74.19	0,46
25923	tail tubular protein B	425	35.97	0,49
27164	tail tubular protein B	1666	67.64	0,49
34414	internal virion protein	3165	95.04	0,50
36975	tail fiber protein	1709	25.84	0,48
36984	tail fiber protein	1718	54.63	0,49
37049	tail fiber protein	1783	37.67	0,46
37082	tail fiber protein	1816	59.96	0,46
37092	tail fiber protein	1826	93.39	0,46
37148	tail fiber protein	1882	86.69	0,49
37151	tail fiber protein	1885	87.24	0,50
37187	tail fiber protein	1921	53.73	0,44

## Sheet: table S2
Table S2: Variants (with frequency above 10%) in the Aquamicrobium phage P14 genome over time when incubated with Aquamicrobium H8.
Day 3
mutation location	gene	location in the gene	frequency (%)	Forward/reverse
571	non coding	65	21.37	0,25
4099	serine/threonine-protein kinase	541	30.55	0,46
11077	DNA polymerase	401	69.88	0,21
11086	DNA polymerase	410	69.64	0,20
24958	tail tubular protein A	62	12.45	0,48
30484	internal virion protein	1600	34.96	0,48
34959	internal virion protein	3710	27.55	0,46
35714	tail fiber protein	448	35.95	0,49
37146	tail fiber protein	1880	40.84	0,40
37165	tail fiber protein	1899	51.2	0,41
Day 9
mutation location	gene	location in the gene	frequency (%)	Forward/reverse
571	non coding	65	32.76	0,20
4099	serine/threonine-protein kinase	541	31.69	0,47
11077	DNA polymerase	401	63.64	0,25
11086	DNA polymerase	410	63.4	0,25
24958	tail tubular protein A	62	34.76	0,49
30484	internal virion protein	1600	10.4	0,37
35714	tail fiber protein	448	56.24	0,39
37014	tail fiber protein	1748	12.55	0,48
37023	tail fiber protein	1757	31.58	0,45
37055	tail fiber protein	1789	14.4	0,38
37079	tail fiber protein	1813	12.2	0,41
37085	tail fiber protein	1819	23.27	0,38
37086	tail fiber protein	1820	20	0,44
37092	tail fiber protein	1826	24.74	0,50
37146	tail fiber protein	1880	37.48	0,46
37161	tail fiber protein	1895	22.9	0,47
37164	tail fiber protein	1898	15.2	0,46
37165	tail fiber protein	1899	25.3	0,46
Day 15
mutation location	gene	location in the gene	frequency (%)	Forward/reverse
571	non coding	65	42.66	0,29
4099	serine/threonine-protein kinase	541	28.73	0,48
11077	DNA polymerase	401	70.53	0,25
11086	DNA polymerase	410	72.76	0,28
24958	tail tubular protein A	62	70.03	0,45
26835	internal virion protein	1939	26.53	0,48
26976	internal virion protein	2080	18.54	0,48
35714	tail fiber protein	448	82.92	0,48
37014	tail fiber protein	1748	29.55	0,49
37023	tail fiber protein	1757	39.81	0,48
37026	tail fiber protein	1760	17.1	0,48
37032	tail fiber protein	1766	10.47	0,46
37049	tail fiber protein	1783	35.67	0,49
37050	tail fiber protein	1784	22.19	0,43
37085	tail fiber protein	1819	37.98	0,50
37092	tail fiber protein	1826	17.92	0,50
37103	tail fiber protein	1837	24.61	0,50
37146	tail fiber protein	1880	28.35	0,48
37152	tail fiber protein	1886	44.08	0,50
37155	tail fiber protein	1889	30.27	0,49
37161	tail fiber protein	1895	14.77	0,47
37164	tail fiber protein	1898	20.96	0,45
37165	tail fiber protein	1899	15.5	0,47
37543	tail fiber assembly protein	349	27.94	0,41
Day 21
mutation location	gene	location in the gene	frequency (%)	Forward/reverse
571	non coding	65	21.03	0,47
4099	serine/threonine-protein kinase	541	13.15	0,50
11077	DNA polymerase	401	70.23	0,20
11086	DNA polymerase	410	72.84	0,24
30484	internal virion protein	1600	12.88	0,48
35714	tail fiber protein	448	21.01	0,47
37146	tail fiber protein	1880	16.11	0,49
37165	tail fiber protein	1899	19.63	0,47
